# Supplementary material for: Ancient DNA reveals the timing and persistence of organellar genetic bottlenecks over 3,000 years of sunflower domestication and improvement
Source: Evol Appl. 2018 Feb 13;12(1):38–53. doi: 10.1111/eva.12594 (PMC6304678; doi:10.1111/eva.12594)
Supplement: Supplementary file 5 [file EVA-12-38-s005.xlsx]

## Sheet: Sheet1
Type	Specimen	DNA tissue	Context	Repository	AMS ID	AMS 14C age	calBP (95% CI)	Processed with Blank	Bioruptor shearing	PCR cycles	Sequencing cycles	Sequenced reads	Retained reads	Reads mapped to genome (nuclear, mito, & plastid)	Endogenous content	Reads mapped to nuclear genome	Nuclear DNA content	Nuclear clonal reads	Mean read length (nuclear)	Nuclear genome coverage	δS damage mean (nuclear)	δS damage sd (nuclear)	Reads mapped to mito genome	Mito genome coverage	Reads mapped to plastome	Plastome coverage
Archaeological	Eden-1	Pericarp	15478	UMMAA	Not dated			None	No DNA shearing	18	94	29361629	28489820	85203	0.00299065	84930	0.00298106	0.0369834	47.9321	0.00130686	0.165135	0.00719011	1007	0.14442	2626	0.787003
Archaeological	Eden-2	Disk fragment	32-3-1695	UARK	AA109712	932 +/- 21	915 - 795	Blank-2	No DNA shearing	12	81	4368178	4351291	519803	0.119459	519426	0.119373	0.000866341	62.1248	0.0107478	0.530245	0.0115382	7494	1.55836	12012	5.36526
Archaeological	Eden-3	Disk fragment	32-3-1696a	UARK	AA109711	2943 +/- 23	3168 - 3005	Blank-5(4)	No DNA shearing	14	81	14053022	13800073	290921	0.0210811	290225	0.0210307	0.0105918	42.6914	0.00408657	0.999421	0.00057861	16382	2.41135	10580	3.19235
Archaeological	Eden-4	Disk fragment	32-3-1696b	UARK	Not dated			Blank-5(4)	No DNA shearing	14	81	10480516	10224997	16956	0.00165829	16823	0.00164528	0.0376271	41.924	0.000226265	0.758487	0.0315246	1407	0.185679	1205	0.332016
Archaeological	Eden-5	Disk fragment	32-3-1698	UARK	AA109710	1763 +/- 23	1736 - 1574	Blank-5(4)	No DNA shearing	12	81	12873899	12738324	1800364	0.141334	1796479	0.141029	0.00913342	51.7095	0.0306842	0.869378	0.0122617	81216	15.248	21878	8.28042
Archaeological	Eden-6	Disk fragment	32-3-1699a	UARK	AA109713	2932 +/- 23	3163 - 2999	Blank-2	No DNA shearing	12	81	9687361	9615897	540550	0.0562142	540044	0.0561616	0.00188873	48.4893	0.00871289	0.673145	0.0116357	11090	1.82138	20771	7.20386
Archaeological	Eden-7	Disk fragment	32-3-1701a	UARK	AA109707	1786 +/- 22	1813 - 1622	Blank-5(4)	No DNA shearing	12	81	9445781	9299956	799820	0.0860026	798708	0.085883	0.0105896	53.7503	0.0141597	0.566097	0.0118822	25292	4.66882	19652	7.56718
Archaeological	Eden-8	Disk fragment	32-3-1702	UARK	AA109708	1797 +/- 24	1817 - 1628	Blank-5(4)	No DNA shearing	12	81	7621288	7555616	1444315	0.191158	1442673	0.19094	0.00205591	56.8447	0.0272817	0.633939	0.0121832	28770	5.41926	10173	4.08593
Archaeological	Eden-9	Disk fragment	32-3-1702	UARK	AA109709	1807 +/- 23	1819 - 1633	Blank-5(4)	No DNA shearing	12	81	9364961	9290071	4495070	0.483857	4491063	0.483426	0.00541832	59.721	0.0889252	0.814472	0.013696	67811	13.254	39167	16.5478
Archaeological	Eden-10	Disk fragment	32-3-1712	UARK	AA104656	1832 +/- 42	1873 - 1629	Blank-4(5)	No DNA shearing	12	81	4103909	4070941	1439730	0.35366	1437965	0.353227	0.00200144	58.8677	0.028162	0.558752	0.0125157	36171	7.08652	13413	5.61116
Archaeological	Eden-11	Disk fragment	32-3-1754b-1	UARK	AA104653	1805 +/- 37	1825 - 1618	Blank-3	No DNA shearing	10	81	8457441	8352847	2598347	0.311073	2595948	0.310786	0.00202662	50.6118	0.0437094	0.489838	0.0104471	48301	8.28346	47838	17.5383
Archaeological	Eden-12	Disk fragment	32-3-247a	UARK	AA104654	1836 +/- 33	1868 - 1701	Blank-3	No DNA shearing	12	81	10258546	10089940	3448865	0.341812	3445393	0.341468	0.00324027	49.284	0.0564214	0.607122	0.0111602	71501	12.8748	62846	23.9657
Archaeological	Eden-13	Disk fragment	32-3-247b	UARK	AA104655	1765 +/- 33	1810 - 1571	Blank-3	No DNA shearing	12	81	7119758	7063039	3931001	0.556559	3928529	0.556209	0.00198191	54.1009	0.07071	0.469514	0.011122	40726	7.26649	46998	18.0851
Archaeological	Eden-14	Disk fragment	32-3-247c	UARK	AA104657	1857 +/- 36	1877 - 1711	Blank-4(5)	No DNA shearing	12	81	8405966	8331287	823416	0.0988342	821692	0.0986273	0.00233299	53.2559	0.0145536	0.571079	0.0115207	39633	7.60778	20204	8.26581
Archaeological	Eden-15	Disk fragment	32-3-27	UARK	AA104652	1748 +/- 34	1770 - 1559	Blank-1	No DNA shearing	13	81	29349256	29201294	7526231	0.257736	7517892	0.257451	0.00736975	58.5891	0.14575	0.455511	0.0105125	142344	29.6165	70221	30.6422
Archaeological	Eden-16	Disk fragment	32-3-95a	UARK	AA109706	1811 +/- 21	1819 - 1639	Blank-5(4)	No DNA shearing	14	81	5353229	5316892	1892530	0.355947	1890839	0.355629	0.00307641	57.5341	0.0361534	0.768933	0.0158313	29004	5.44428	34491	14.6859
Archaeological	Eden-17	Kernel	15478	UMMAA	Not dated			None	No DNA shearing	18	94	30591562	30027871	24136	0.000803787	23658	0.000787868	0.382492	46.9111	0.000228457	0.355649	0.0227727	869	0.128968	3392	1.11967
Control	Blank-1	N/A							No DNA shearing	19	81	678409	486803	610	0.00125307	609	0.00125102	0.0197044	45.3886	9.03294e-06			34	0.00511621	155	0.0557905
Control	Blank-2	N/A							No DNA shearing	24	81	489724	442926	343	0.000774396	342	0.000772138	0.0233918	50.5	5.62271e-06			20	0.00270428	54	0.0176372
Control	Blank-3	N/A							No DNA shearing	24	81	409427	345857	816	0.00235936	816	0.00235936	0.00245098	61.7752	1.67628e-05			12	0.00169433	24	0.00825276
Control	Blank-4	N/A							No DNA shearing	24	81	536224	458629	474	0.00103352	473	0.00103133	0.0338266	54.9584	8.37257e-06			36	0.00626238	47	0.018749
Ethnographic	Arikara_122976	Achene		NMAI					No DNA shearing	10	81	25935653	25836480	9798004	0.379231	9793276	0.379048	0.0102249	73.3508	0.237016	0.0556494	0.0052265	27217	6.79233	7928	3.83227
Ethnographic	Arikara_126306	Kernel		NMAI					3 cycles 15s on/90s off	6	81	15872013	15804704	14585164	0.922837	14577477	0.922351	0.00967794	77.4587	0.372766	0.0244792	0.00749051	50965	12.5549	97551	49.4577
Ethnographic	Arikara_14042-874	Achene		UMMAA					No DNA shearing	13	81	35815184	35634239	33122173	0.929504	33101926	0.928936	0.0283078	59.3148	0.635994	0.0517956	0.002056	169168	36.7528	97947	41.9334
Ethnographic	Arikara_broad_12999-682	Kernel		UMMAA					3 cycles 15s on/90s off	6	81	24345290	24243866	22584086	0.931538	22569844	0.930951	0.01144	77.3805	0.575534	0.0487422	0.0343323	121543	30.6981	81438	41.0807
Ethnographic	Arikara/Mandan_13747	Kernel		UMMAA					3 cycles 15s on/90s off	6	81	23964005	23861197	21785322	0.913002	21769189	0.912326	0.0133682	77.8492	0.55739	0.0370016	0.0312758	161508	41.3107	117019	60.1824
Ethnographic	Paiute_141856	Achene		NMAI					No DNA shearing	6	81	22880804	22788452	20751936	0.910634	20740084	0.910114	0.0165454	72.0923	0.490187	0.0477183	0.00711283	110823	26.207	116768	56.8463
Ethnographic	San_Ildefonso_Pueblo_13597-747	Achene		UMMAA					1 cycle 15s on/90s off	6	81	21647271	21551945	19202857	0.891003	19193684	0.890578	0.0125434	77.2236	0.487904	0.0324136	0.0179721	64771	16.3391	15612	7.65899
Ethnographic	Seneca_137749	Kernel		NMAI					No DNA shearing	6	81	21935133	21839896	20450492	0.936382	20428135	0.935359	0.0253712	76.8046	0.509757	0.0249663	0.00273294	223188	57.6477	153995	79.7426
Ethnographic	Seneca_purple_12996-682	Kernel		UMMAA					5 cycles 15s on/90s off	6	81	21620989	21526748	19987982	0.928518	19976650	0.927992	0.0101537	77.98	0.514022	0.0198618	0.0114207	96423	24.6376	172253	89.6452
Ethnographic	Seneca_purple_12998-682	Kernel		UMMAA					5 cycles 15s on/90s off	6	81	15975411	15906830	14767114	0.928351	14756183	0.927663	0.00923945	77.9968	0.380126	0.0366331	0.0195043	119289	30.4804	114834	59.3402
Ethnographic	Seneca_striped_12997-682a	Kernel		UMMAA					5 cycles 15s on/90s off	6	81	27541731	27423222	25160755	0.917498	25141302	0.916789	0.0135433	78.0978	0.645673	0.0183401	0.00342959	210597	54.2806	225534	118.219
Ethnographic	Seneca_striped_12997-682b	Achene		UMMAA					5 cycles 15s on/90s off	6	81	21020366	20931702	19435681	0.928528	19421568	0.927854	0.0103958	78.3126	0.501748	0.022091	0.00413733	144918	37.4465	129795	67.648
