# Supplementary material for: Ancient DNA reveals the timing and persistence of organellar genetic bottlenecks over 3,000 years of sunflower domestication and improvement
Source: Evol Appl. 2018 Feb 13;12(1):38–53. doi: 10.1111/eva.12594 (PMC6304678; doi:10.1111/eva.12594)
Supplement: Supplementary file 6 [file EVA-12-38-s006.xlsx]

## Sheet: Sheet1
Group	Name	Location	Organism	SRA Run	SRA Study
Cultivar	1972R	USA	Helianthus annuus	SRR5140382	SRP095974
Cultivar	BRS-1	USA	Helianthus annuus	SRR5140319	SRP095974
Cultivar	DM-3	USA	Helianthus annuus	SRR5140343	SRP095974
Cultivar	HA_1	Serbia and Montenegro	Helianthus annuus	SRR5140332	SRP095974
Cultivar	HA_112	USA	Helianthus annuus	SRR5140397	SRP095974
Cultivar	HA_124	USA	Helianthus annuus	SRR5140383	SRP095974
Cultivar	HA_207	USA	Helianthus annuus	SRR5140365	SRP095974
Cultivar	HA_224	USA	Helianthus annuus	SRR5140318	SRP095974
Cultivar	HA_228	USA	Helianthus annuus	SRR5140328	SRP095974
Cultivar	HA_234	USA	Helianthus annuus	SRR5140376	SRP095974
Cultivar	HA_259	USA	Helianthus annuus	SRR5140385	SRP095974
Cultivar	HA_286	USA	Helianthus annuus	SRR5140395	SRP095974
Cultivar	HA_289	USA	Helianthus annuus	SRR5140334	SRP095974
Cultivar	HA_300	USA	Helianthus annuus	SRR5140388	SRP095974
Cultivar	HA_305	USA	Helianthus annuus	SRR5140322	SRP095974
Cultivar	HA_307	USA	Helianthus annuus	SRR5140368	SRP095974
Cultivar	HA_308	USA	Helianthus annuus	SRR5140340	SRP095974
Cultivar	HA_314	USA	Helianthus annuus	SRR5140329	SRP095974
Cultivar	HA_316	USA	Helianthus annuus	SRR5140377	SRP095974
Cultivar	HA_319	USA	Helianthus annuus	SRR5140352	SRP095974
Cultivar	HA_321	USA	Helianthus annuus	SRR5140353	SRP095974
Cultivar	HA_322	USA	Helianthus annuus	SRR5140354	SRP095974
Cultivar	HA_323	USA	Helianthus annuus	SRR5140342	SRP095974
Cultivar	HA_350	USA	Helianthus annuus	SRR5140324	SRP095974
Cultivar	HA_371	USA	Helianthus annuus	SRR5140330	SRP095974
Cultivar	HA_380	USA	Helianthus annuus	SRR5140331	SRP095974
Cultivar	HA_385	USA	Helianthus annuus	SRR5140333	SRP095974
Cultivar	HA_402	USA	Helianthus annuus	SRR5140341	SRP095974
Cultivar	HA_404	USA	Helianthus annuus	SRR5140347	SRP095974
Cultivar	HA_405	USA	Helianthus annuus	SRR5140326	SRP095974
Cultivar	HA_433	USA	Helianthus annuus	SRR5140350	SRP095974
Cultivar	HA_442	USA	Helianthus annuus	SRR5140387	SRP095974
Cultivar	HA_61	USA	Helianthus annuus	SRR5140323	SRP095974
Cultivar	HA_64	USA	Helianthus annuus	SRR5140384	SRP095974
Cultivar	HA_66	USA	Helianthus annuus	SRR5140346	SRP095974
Cultivar	HA_853	USA	Helianthus annuus	SRR5140349	SRP095974
Cultivar	HA_89	USA	Helianthus annuus	SRR5140371	SRP095974
Cultivar	HA_germ._pool_III-B	USA	Helianthus annuus	SRR5140379	SRP095974
Cultivar	HA_germ._pool_III-G	USA	Helianthus annuus	SRR5140389	SRP095974
Cultivar	HA-R2	USA	Helianthus annuus	SRR5140356	SRP095974
Cultivar	HA-R8	USA	Helianthus annuus	SRR5140373	SRP095974
Cultivar	IR	USA	Helianthus annuus	SRR5140361	SRP095974
Cultivar	ND-BLOS	USA	Helianthus annuus	SRR5140362	SRP095974
Cultivar	ND-EBLYS	USA	Helianthus annuus	SRR5140393	SRP095974
Cultivar	ND-NONOIL_B2	USA	Helianthus annuus	SRR5140374	SRP095974
Cultivar	RHA_271	USA	Helianthus annuus	SRR5140364	SRP095974
Cultivar	RHA_294	USA	Helianthus annuus	SRR5140320	SRP095974
Cultivar	RHA_298	USA	Helianthus annuus	SRR5140345	SRP095974
Cultivar	RHA_299	USA	Helianthus annuus	SRR5140366	SRP095974
Cultivar	RHA_309	USA	Helianthus annuus	SRR5140386	SRP095974
Cultivar	RHA_310	USA	Helianthus annuus	SRR5140394	SRP095974
Cultivar	RHA_324	USA	Helianthus annuus	SRR5140367	SRP095974
Cultivar	RHA_328	USA	Helianthus annuus	SRR5140357	SRP095974
Cultivar	RHA_329	USA	Helianthus annuus	SRR5140321	SRP095974
Cultivar	RHA_332	USA	Helianthus annuus	SRR5140344	SRP095974
Cultivar	RHA_354	USA	Helianthus annuus	SRR5140390	SRP095974
Cultivar	RHA_355	USA	Helianthus annuus	SRR5140391	SRP095974
Cultivar	RHA_359	USA	Helianthus annuus	SRR5140335	SRP095974
Cultivar	RHA_361	USA	Helianthus annuus	SRR5140380	SRP095974
Cultivar	RHA_362	USA	Helianthus annuus	SRR5140358	SRP095974
Cultivar	RHA_363	USA	Helianthus annuus	SRR5140337	SRP095974
Cultivar	RHA_368	USA	Helianthus annuus	SRR5140375	SRP095974
Cultivar	RHA_373	USA	Helianthus annuus	SRR5140338	SRP095974
Cultivar	RHA_377	USA	Helianthus annuus	SRR5140336	SRP095974
Cultivar	RHA_381	USA	Helianthus annuus	SRR5140325	SRP095974
Cultivar	RHA_386	USA	Helianthus annuus	SRR5140339	SRP095974
Cultivar	RHA_397	USA	Helianthus annuus	SRR5140369	SRP095974
Cultivar	RHA_401	USA	Helianthus annuus	SRR5140360	SRP095974
Cultivar	RHA_408	USA	Helianthus annuus	SRR5140372	SRP095974
Cultivar	RHA_415	USA	Helianthus annuus	SRR5140370	SRP095974
Cultivar	RHA_418	USA	Helianthus annuus	SRR5140396	SRP095974
Cultivar	RHA_419	USA	Helianthus annuus	SRR5140363	SRP095974
Cultivar	RHA_426	USA	Helianthus annuus	SRR5140355	SRP095974
Cultivar	RHA_436	USA	Helianthus annuus	SRR5140378	SRP095974
Cultivar	RHA_462	USA	Helianthus annuus	SRR5140351	SRP095974
Cultivar	RHA_463	USA	Helianthus annuus	SRR5140359	SRP095974
Cultivar	RHA_854	USA	Helianthus annuus	SRR5140392	SRP095974
Cultivar	RHA_857	USA	Helianthus annuus	SRR5140327	SRP095974
Cultivar	VIR_847	Kazakhstan	Helianthus annuus	SRR5140348	SRP095974
Landrace	Anzac_Pueblo	USA: New Mexico, Anzac Village, Pueblo Indian Acoma Reservation, Valencia County	Helianthus annuus	SRR5907740	SRP114990
Landrace	Arikara	USA: Either North or South Dakota, per C. Heiser 1/93.	Helianthus annuus	SRR5907718	SRP114990
Landrace	Havasupai	USA	Helianthus annuus	SRR5907890	SRP114990
Landrace	Hidatsa_1	USA	Helianthus annuus	SRR5907885	SRP114990
Landrace	Hopi	USA: Arizona, Hotevilla, Hopi Indian Reservation, Navajo County	Helianthus annuus	SRR5907887	SRP114990
Landrace	Hopi_dye	USA	Helianthus annuus	SRR5912430	SRP095974
Landrace	Hopi_mapping_parent	USA: Arizona, Hotevilla, Hopi Indian Reservation, Navajo County	Helianthus annuus	SRR5140381	SRP095974
Landrace	Laguna_Pueblo	USA: New Mexico, Laguna Village, Pueblo Indian Reservation, Valencia County	Helianthus annuus	SRR5907727	SRP114990
Landrace	Mandan_1	USA	Helianthus annuus	SRR5912458	SRP095974
Landrace	Mandan_2	USA	Helianthus annuus	SRR5907725	SRP114990
Landrace	MexCult1	Mexico: Tarahumara. Blackman et al. (2001) population ID 33655	Helianthus annuus	SRR5907731	SRP114990
Landrace	MexCult14	Mexico: Tzeltal. Blackman et al. (2001) population ID 34282	Helianthus annuus	SRR5907729	SRP114990
Landrace	MexCult15	Mexico: Mixe. Blackman et al. (2001) population ID 34324	Helianthus annuus	SRR5907733	SRP114990
Landrace	MexCult3	Mexico: Nahua. Blackman et al. (2001) population ID 34177	Helianthus annuus	SRR5907749	SRP114990
Landrace	MexCult6	Mexico: Nahua. Blackman et al. (2001) population ID 34111	Helianthus annuus	SRR5907747	SRP114990
Landrace	MexCult7	Mexico: Tzeltal. Blackman et al. (2001) population ID 34285	Helianthus annuus	SRR5907745	SRP114990
Landrace	MexCult9	Mexico: Nahua. Blackman et al. (2001) population ID 34055	Helianthus annuus	SRR5907743	SRP114990
Landrace	Pueblo	USA: New Mexico, Pueblo Indians, Jemez, Sandoval County	Helianthus annuus	SRR5907754	SRP114990
Landrace	Seneca	USA	Helianthus annuus	SRR5907757	SRP114990
Landrace	Zuni	USA: New Mexico, Zuni Village, Zuni Indian Reservation, McKinley County	Helianthus annuus	SRR5907759	SRP114990
Other Helianthus species	arg01-seTX	USA: Texas, Along Highway 77, 11.2 km south of Victoria	Helianthus argophyllus	SRR5907739	SRP114990
Other Helianthus species	arg02-seTX	USA: Texas, Near Rachal	Helianthus argophyllus	SRR5907738	SRP114990
Other Helianthus species	arg04-seTX	USA: Texas, Along Highway 77, 33.6 km north of Raymondville	Helianthus argophyllus	SRR5907737	SRP114990
Other Helianthus species	arg05-seTX	USA: Texas, Along Highway 281, 8 km south of Falfurrias	Helianthus argophyllus	SRR5907736	SRP114990
Other Helianthus species	arg06-seTX	USA: Texas, Along Highway 77, 5.6 km south of Sarita	Helianthus argophyllus	SRR5907735	SRP114990
Other Helianthus species	arg08-seTX	USA: Texas, Along Highway 361, Middle Aransas Pass	Helianthus argophyllus	SRR5907762	SRP114990
Other Helianthus species	deb07-seTX	USA: Texas, Along Highway Alternate 90, 1 km east of Sublime	Helianthus debilis	SRR5907791	SRP114990
Other Helianthus species	deb08-ceFL	USA: Florida, Public beach, FL A-1A, Indialantic	Helianthus debilis	SRR5907818	SRP114990
Other Helianthus species	deb10-swFL	USA: Florida, Ornamental bedding plant. Propagated demonstrated and sold at the Sanibel-Captiva Conservation Foundation, Sanibel-Captiva Road, Sanibel Island, in Lee County	Helianthus debilis	SRR5907817	SRP114990
Other Helianthus species	deb11-ceTX	USA: Texas, May''s Cemetery, Highway 839, south of Henderson	Helianthus debilis	SRR5907816	SRP114990
Other Helianthus species	deb12-ceTX	USA: Texas, Along Highway 259, 3.2 km east of FM 1087, 16 km south of Mt. Enterprise	Helianthus debilis	SRR5907815	SRP114990
Other Helianthus species	deb13-ceTX	USA: Texas, Along Highway 84, 8 km east of Reklaw	Helianthus debilis	SRR5907814	SRP114990
Other Helianthus species	deb14-cwFL	USA: Florida, Public beach, just north of Anna Maria along Hwy 789	Helianthus debilis	SRR5907813	SRP114990
Other Helianthus species	GSD1009	USA: Colorado, near Great Sand Dunes National Park and Preserve	Helianthus petiolaris	SRR3642250	SRP075612
Other Helianthus species	GSD1039	USA: Colorado, near Great Sand Dunes National Park and Preserve	Helianthus petiolaris	SRR3644567	SRP075612
Other Helianthus species	GSD1085	USA: Colorado, near Great Sand Dunes National Park and Preserve	Helianthus petiolaris	SRR3644697	SRP075612
Other Helianthus species	GSD1139	USA: Colorado, near Great Sand Dunes National Park and Preserve	Helianthus petiolaris	SRR3644965	SRP075612
Other Helianthus species	GSD1169	USA: Colorado, near Great Sand Dunes National Park and Preserve	Helianthus petiolaris	SRR3647047	SRP075612
Other Helianthus species	GSD1184	USA: Colorado, near Great Sand Dunes National Park and Preserve	Helianthus petiolaris	SRR3647348	SRP075612
Other Helianthus species	GSD1258	USA: Colorado, near Great Sand Dunes National Park and Preserve	Helianthus petiolaris	SRR3647505	SRP075612
Other Helianthus species	GSD1276	USA: Colorado, near Great Sand Dunes National Park and Preserve	Helianthus petiolaris	SRR3647617	SRP075612
Other Helianthus species	GSD1329	USA: Colorado, near Great Sand Dunes National Park and Preserve	Helianthus petiolaris	SRR3647623	SRP075612
Other Helianthus species	GSD1375	USA: Colorado, near Great Sand Dunes National Park and Preserve	Helianthus petiolaris	SRR3647615	SRP075612
Other Helianthus species	GSD1503	USA: Colorado, near Great Sand Dunes National Park and Preserve	Helianthus petiolaris	SRR3647628	SRP075612
Other Helianthus species	GSD1573	USA: Colorado, near Great Sand Dunes National Park and Preserve	Helianthus petiolaris	SRR3647668	SRP075612
Other Helianthus species	GSD1707	USA: Colorado, near Great Sand Dunes National Park and Preserve	Helianthus petiolaris	SRR3647815	SRP075612
Other Helianthus species	GSD1732	USA: Colorado, near Great Sand Dunes National Park and Preserve	Helianthus petiolaris	SRR3647945	SRP075612
Other Helianthus species	GSD1795	USA: Colorado, near Great Sand Dunes National Park and Preserve	Helianthus petiolaris	SRR3647948	SRP075612
Other Helianthus species	GSD2008	USA: Colorado, near Great Sand Dunes National Park and Preserve	Helianthus petiolaris	SRR3648009	SRP075612
Other Helianthus species	GSD2031	USA: Colorado, near Great Sand Dunes National Park and Preserve	Helianthus petiolaris	SRR3648245	SRP075612
Other Helianthus species	GSD2067	USA: Colorado, near Great Sand Dunes National Park and Preserve	Helianthus petiolaris	SRR3648250	SRP075612
Other Helianthus species	GSD2252	USA: Colorado, near Great Sand Dunes National Park and Preserve	Helianthus petiolaris	SRR3648254	SRP075612
Other Helianthus species	GSD983	USA: Colorado, near Great Sand Dunes National Park and Preserve	Helianthus petiolaris	SRR3624766	SRP075612
Other Helianthus species	pet03-neCO	USA: Colorado, 1.1 km northeast of Bennett, Hwy. 79 N, Adams County	Helianthus petiolaris	SRR5907776	SRP114990
Other Helianthus species	pet04-swSK	Canada: Saskatchewan, 0.8 km west of Perdue, Hwy. 14 W.	Helianthus petiolaris	SRR5907775	SRP114990
Other Helianthus species	pet07-ceND	USA: North Dakota, Northwood	Helianthus petiolaris	SRR5907778	SRP114990
Other Helianthus species	pet08-ncCO	USA: Colorado, Along Hwy 6, 8 km east of the junction of Hwy 6 and I-70, west of Golden (Clear Creek Canyon)	Helianthus petiolaris	SRR5907777	SRP114990
Other Helianthus species	pet09-ncNE	USA: Nebraska, Sandy soil in disturbed roadside ditch. 20.8 km north of Thedford, Hwy 83 N, Cherry County	Helianthus petiolaris	SRR5907772	SRP114990
Other Helianthus species	pet11-swSK	Canada: Saskatchewan, 47 km south of Fox Valley, Hwy. 21 S.	Helianthus petiolaris	SRR5907771	SRP114990
Other Helianthus species	pet12-ceMT	USA: Montana, Sandy, gravel-like soil of roadside ditch, edge of asphalt road. 71.2 km southwest of Sidney, Hwy 16 S, Dawson Coutny	Helianthus petiolaris	SRR5907774	SRP114990
Other Helianthus species	pet13-neNM	USA: New Mexico, Along Highway 120, 8 km west of Wagon Mound	Helianthus petiolaris	SRR5907773	SRP114990
Other Helianthus species	pet14-ncTX	USA: Texas, Highway 349, 1.6 km north of FM 2051, 11.2 km south of Lamasa	Helianthus petiolaris	SRR5907768	SRP114990
Other Helianthus species	pet01		Helianthus petiolaris subsp. fallax	SRR5907742	SRP114990
Other Helianthus species	pra01-scTX	USA: Texas, Junction of NAS Drive and Lakeside Drive, Corpus Christi	Helianthus praecox	SRR5907767	SRP114990
Other Helianthus species	pra04-scTX	USA: Texas, Along Highway 44, 11.2 km west of Encinal	Helianthus praecox	SRR5907751	SRP114990
Other Helianthus species	pra05-scTX	USA: Texas, Along Highway 2644, 4.8 km west of Carrizo Springs	Helianthus praecox	SRR5907752	SRP114990
Other Helianthus species	pra06-seTX	USA: Texas, Along Highway 146, 4.8 km south of La Porte	Helianthus praecox	SRR5907753	SRP114990
Wild H. annuus	ann01-cwIA	USA: Iowa, Ditch between 145th Street and Interstate 680, 1.6 miles east of 130th Street, Pottawattamie County	Helianthus annuus	SRR5907872	SRP114990
Wild H. annuus	ann04-nwAR	USA: Arkansas, Highway 23, south edge of Eureka Springs	Helianthus annuus	SRR5907847	SRP114990
Wild H. annuus	ann05-ccNM	USA: New Mexico, Hwy 380, 46.4km west of Carrizozo, New Mexico	Helianthus annuus	SRR5907848	SRP114990
Wild H. annuus	ann06-seWY	USA: Wyoming, Hawk Springs	Helianthus annuus	SRR5907850	SRP114990
Wild H. annuus	ann08-ceTN	USA: Tennessee, South or east of Knoxville	Helianthus annuus	SRR5907843	SRP114990
Wild H. annuus	ann10-ccIL	USA: Illinois, Intersection of Hwy. 36W and Hwy. 4N, Springfield, Sangamon county	Helianthus annuus	SRR5907844	SRP114990
Wild H. annuus	ann20-seAZ	USA: Arizona, 7.2 km west of Bylas	Helianthus annuus	SRR5907846	SRP114990
Wild H. annuus	ann22-nwTX	USA: Texas, Jct of hwy 289 west and hwy 82, north of Lubbock, Texas	Helianthus annuus	SRR5907852	SRP114990
Wild H. annuus	ann28-swSK	Canada: Saskatchewan, 29.0 km north of Cadillac, Hwy. 4 N.	Helianthus annuus	SRR5907826	SRP114990
Wild H. annuus	ann29-neSD	USA: South Dakota, Disturbed clay-loam soil in roadside ditch. 11.2 km north of Groton, Hwy. 37 N, Brown County	Helianthus annuus	SRR5907824	SRP114990
Wild H. annuus	ann30-neTX	USA: Texas, Hwy 271, 8km southeast of Paris, Texas	Helianthus annuus	SRR5907831	SRP114990
Wild H. annuus	ann31-scTX	USA: Texas, Along Highway 286, 2 km north of Chapman Ranch	Helianthus annuus	SRR5907830	SRP114990
Wild H. annuus	ann34-cwKS	USA: Kansas, Along Highway 96, 16 km west of Scott City	Helianthus annuus	SRR5907829	SRP114990
Wild H. annuus	ann39-ncNE	USA: Nebraska, Crookston	Helianthus annuus	SRR5907828	SRP114990
Wild H. annuus	ann41-ccTX	USA: Texas, Abilene, Texas	Helianthus annuus	SRR5907823	SRP114990
Wild H. annuus	ann44-ccCA	USA: California, 0.8 km east of junction of State Roads 14 and 58, Mojave	Helianthus annuus	SRR5907809	SRP114990
Wild H. annuus	ann53-nwTX	USA: Texas, Hwy 1061, 2km west of intersection with hwy 2381, Texas	Helianthus annuus	SRR5907810	SRP114990
Wild H. annuus	ann59-swTX	USA: Texas, Hwy 90, 18km west of Comstock, Texas	Helianthus annuus	SRR5907807	SRP114990
Wild H. annuus	ann62-neTX	USA: Texas, Hwy 82, west edge of Nocona, Texas	Helianthus annuus	SRR5907808	SRP114990
Wild H. annuus	ann63-swTX	USA: Texas, Hwy 83, 4.8km north of Laredo, Texas	Helianthus annuus	SRR5907805	SRP114990
Wild H. annuus	ann64-seTX	USA: Texas, Along Highway 35, north edge of Tivoli	Helianthus annuus	SRR5907806	SRP114990
Wild H. annuus	ann67-swTX	USA: Texas, Hwy 44, 3.2km west Encinal, Texas	Helianthus annuus	SRR5907803	SRP114990
Wild H. annuus	annIA	USA: De Soto National Wildlife Refuge. Wet meadow at N entrance from US 30	Helianthus annuus	SRR5907801	SRP114990
Wild H. annuus	annKS	USA: Colby, KS	Helianthus annuus	SRR5907802	SRP114990
Wild H. annuus	annMo	USA: Along Highway 181, ~5 km south of junction with Highway 76	Helianthus annuus	SRR5929273	SRP114990
Wild H. annuus	annNM	USA: West of Roswell, New Mexico	Helianthus annuus	SRR5907789	SRP114990
Wild H. annuus	annWY	USA: Wyoming	Helianthus annuus	SRR5907788	SRP114990
