# Supplementary material for: Ancient DNA reveals the timing and persistence of organellar genetic bottlenecks over 3,000 years of sunflower domestication and improvement
Source: Evol Appl. 2018 Feb 13;12(1):38–53. doi: 10.1111/eva.12594 (PMC6304678; doi:10.1111/eva.12594)
Supplement: Supplementary file 7 [file EVA-12-38-s007.xlsx]

## Sheet: Sheet1
Sample	Type	Chloroplast class	Mitochondria class
Eden-5	Archeological	1	NA
Eden-7	Archeological	1	NA
Eden-8	Archeological	1	NA
Eden-9	Archeological	1	NA
Eden-10	Archeological	1	NA
Eden-11	Archeological	1	NA
Eden-12	Archeological	1	NA
Eden-13	Archeological	1	NA
Eden-14	Archeological	1	NA
Eden-16	Archeological	1	NA
Arikara_122976	Ethnographic	1	1
Arikara_126306	Ethnographic	1	1
Arikara_14042-874	Ethnographic	1	1
Arikara_broad_12999-682	Ethnographic	1	1
Arikara/Mandan_13747	Ethnographic	1	1
Paiute_141856	Ethnographic	1	1
Seneca_purple_12996-682	Ethnographic	1	1
Seneca_purple_12998-682	Ethnographic	1	1
Seneca_striped_12997-682a	Ethnographic	1	1
Seneca_striped_12997-682b	Ethnographic	1	1
Anzac_Pueblo	Landrace	1	1
Arikara	Landrace	1	1
Havasupai	Landrace	1	1
Hopi	Landrace	1	1
Hopi_dye	Landrace	1	1
Hopi_mapping_parent	Landrace	1	1
Laguna_Pueblo	Landrace	1	1
Mandan_1	Landrace	1	1
Mandan_2	Landrace	1	1
MexCult1	Landrace	1	1
Pueblo	Landrace	1	1
Seneca	Landrace	1	1
Zuni	Landrace	1	1
MexCult15	Landrace	1	1
RHA_418	Modern cultivar	1	1
RHA_401	Modern cultivar	1	1
HA_1	Modern cultivar	1	1
HA_112	Modern cultivar	1	1
HA_124	Modern cultivar	1	1
HA_207	Modern cultivar	1	1
HA_224	Modern cultivar	1	1
HA_228	Modern cultivar	1	1
HA_259	Modern cultivar	1	1
HA_286	Modern cultivar	1	1
HA_289	Modern cultivar	1	1
HA_300	Modern cultivar	1	1
HA_305	Modern cultivar	1	1
HA_307	Modern cultivar	1	1
HA_308	Modern cultivar	1	1
HA_314	Modern cultivar	1	1
HA_316	Modern cultivar	1	1
HA_319	Modern cultivar	1	1
HA_321	Modern cultivar	1	1
HA_322	Modern cultivar	1	1
HA_323	Modern cultivar	1	1
HA_350	Modern cultivar	1	1
HA_371	Modern cultivar	1	1
HA_380	Modern cultivar	1	1
HA_385	Modern cultivar	1	1
HA_402	Modern cultivar	1	1
HA_404	Modern cultivar	1	1
HA_405	Modern cultivar	1	1
HA_433	Modern cultivar	1	1
HA_442	Modern cultivar	1	1
HA_61	Modern cultivar	1	1
HA_64	Modern cultivar	1	1
HA_66	Modern cultivar	1	1
HA_853	Modern cultivar	1	1
HA_89	Modern cultivar	1	1
HA_germ._pool_III-B	Modern cultivar	1	1
HA_germ._pool_III-G	Modern cultivar	1	1
ND-BLOS	Modern cultivar	1	1
ND-EBLYS	Modern cultivar	1	1
ND-NONOIL_B2	Modern cultivar	1	1
VIR_847	Modern cultivar	1	1
HA_234	Modern cultivar	1	1
ann44-ccCA	Wild	1	1
Eden-2	Archeological	2	NA
Eden-6	Archeological	2	NA
Seneca_137749	Ethnographic	2	2
Mexican Cultivar 3	Landrace	2	2
Mexican Cultivar 6	Landrace	2	2
Mexican Cultivar 9	Landrace	2	2
ann62-neTX	Wild	2	2
Mexican Cultivar 7	Landrace	3	3
Mexican Cultivar 14	Landrace	3	3
RHA_271	Modern cultivar	3	3
RHA_294	Modern cultivar	3	3
RHA_298	Modern cultivar	3	3
RHA_299	Modern cultivar	3	3
RHA_309	Modern cultivar	3	3
RHA_310	Modern cultivar	3	3
RHA_324	Modern cultivar	3	3
RHA_328	Modern cultivar	3	3
RHA_329	Modern cultivar	3	3
RHA_332	Modern cultivar	3	3
RHA_354	Modern cultivar	3	3
RHA_355	Modern cultivar	3	3
RHA_359	Modern cultivar	3	3
RHA_361	Modern cultivar	3	3
RHA_362	Modern cultivar	3	3
RHA_363	Modern cultivar	3	3
RHA_368	Modern cultivar	3	3
RHA_373	Modern cultivar	3	3
RHA_377	Modern cultivar	3	3
RHA_381	Modern cultivar	3	3
RHA_386	Modern cultivar	3	3
RHA_397	Modern cultivar	3	3
RHA_408	Modern cultivar	3	3
RHA_419	Modern cultivar	3	3
RHA_426	Modern cultivar	3	3
RHA_436	Modern cultivar	3	3
RHA_462	Modern cultivar	3	3
RHA_463	Modern cultivar	3	3
RHA_854	Modern cultivar	3	3
RHA_857	Modern cultivar	3	3
HA-R8	Modern cultivar	3	3
1972R	Modern cultivar	3	3
RHA_415	Modern cultivar	3	3
BRS-1	Modern cultivar	4	4
HA-R2	Modern cultivar	4	4
IR	Modern cultivar	4	4
GSD1169	H. petiolaris	NA	Unclassified
pet07-ceND	H. petiolaris	NA	Unclassified
pet08-ncCO	H. petiolaris	NA	Unclassified
San_Ildefonso_13597-747	Ethnographic	Unclassified	1
arg01-seTX	H. argophyllus	Unclassified	Unclassified
arg02-seTX	H. argophyllus	Unclassified	Unclassified
arg04-seTX	H. argophyllus	Unclassified	Unclassified
arg05-seTX	H. argophyllus	Unclassified	Unclassified
arg06-seTX	H. argophyllus	Unclassified	Unclassified
arg08-seTX	H. argophyllus	Unclassified	Unclassified
deb12-ceTX	H. debilis	Unclassified	Unclassified
deb08-ceFL	H. debilis	Unclassified	Unclassified
deb10-swFL	H. debilis	Unclassified	Unclassified
deb14-cwFL	H. debilis	Unclassified	Unclassified
deb07-seTX	H. debilis	Unclassified	Unclassified
deb11-ceTX	H. debilis	Unclassified	Unclassified
deb13-ceTX	H. debilis	Unclassified	Unclassified
GSD1039	H. petiolaris	Unclassified	Unclassified
GSD1085	H. petiolaris	Unclassified	Unclassified
GSD1276	H. petiolaris	Unclassified	Unclassified
GSD1329	H. petiolaris	Unclassified	Unclassified
GSD1707	H. petiolaris	Unclassified	Unclassified
GSD1732	H. petiolaris	Unclassified	Unclassified
GSD2031	H. petiolaris	Unclassified	Unclassified
GSD2067	H. petiolaris	Unclassified	Unclassified
GSD1139	H. petiolaris	Unclassified	Unclassified
GSD1258	H. petiolaris	Unclassified	Unclassified
pet09-ncNE	H. petiolaris	Unclassified	Unclassified
pet04-swSK	H. petiolaris	Unclassified	Unclassified
pet12-ceMT	H. petiolaris	Unclassified	Unclassified
GSD1375	H. petiolaris	Unclassified	Unclassified
GSD1573	H. petiolaris	Unclassified	Unclassified
GSD1009	H. petiolaris	Unclassified	Unclassified
GSD1503	H. petiolaris	Unclassified	Unclassified
GSD1184	H. petiolaris	Unclassified	Unclassified
GSD1795	H. petiolaris	Unclassified	Unclassified
GSD2008	H. petiolaris	Unclassified	Unclassified
GSD2252	H. petiolaris	Unclassified	Unclassified
GSD983	H. petiolaris	Unclassified	Unclassified
pet01	H. petiolaris	Unclassified	Unclassified
pet03-neCO	H. petiolaris	Unclassified	Unclassified
pet11-swSK	H. petiolaris	Unclassified	Unclassified
pet13-neNM	H. petiolaris	Unclassified	Unclassified
pet14-ncTX	H. petiolaris	Unclassified	Unclassified
pra01-scTX	H. praecox	Unclassified	Unclassified
pra04-scTX	H. praecox	Unclassified	Unclassified
pra05-scTX	H. praecox	Unclassified	Unclassified
pra06-seTX	H. praecox	Unclassified	Unclassified
DM-3	Modern cultivar	Unclassified	Unclassified
ann22-nwTX	Wild	Unclassified	2
ann28-swSK	Wild	Unclassified	3
ann05-ccNM	Wild	Unclassified	Unclassified
annNM	Wild	Unclassified	Unclassified
ann01-cwIA	Wild	Unclassified	Unclassified
annWY	Wild	Unclassified	Unclassified
ann29-neSD	Wild	Unclassified	Unclassified
ann04-nwAR	Wild	Unclassified	Unclassified
annIA	Wild	Unclassified	Unclassified
ann10-ccIL	Wild	Unclassified	Unclassified
ann30-neTX	Wild	Unclassified	Unclassified
ann39-ncNE	Wild	Unclassified	Unclassified
ann53-nwTX	Wild	Unclassified	Unclassified
ann41-ccTX	Wild	Unclassified	Unclassified
ann64-seTX	Wild	Unclassified	Unclassified
ann06-seWY	Wild	Unclassified	Unclassified
ann08-ceTN	Wild	Unclassified	Unclassified
ann20-seAZ	Wild	Unclassified	Unclassified
ann31-scTX	Wild	Unclassified	Unclassified
ann34-cwKS	Wild	Unclassified	Unclassified
ann59-swTX	Wild	Unclassified	Unclassified
ann63-swTX	Wild	Unclassified	Unclassified
ann67-swTX	Wild	Unclassified	Unclassified
annKS	Wild	Unclassified	Unclassified
annMo	Wild	Unclassified	Unclassified
